# Supplementary material for: Neoantigen landscape in metastatic nasopharyngeal carcinoma
Source: Theranostics. 2021 Apr 19;11(13):6427–44. doi: 10.7150/thno.53229 (PMC8120206; doi:10.7150/thno.53229)
Supplement: Supplementary file 2 — Supplementary table S1. [file thnov11p6427s2.xlsx]

## Sheet: Table S1-20201121
Table S1.DNA Sequencing information of samples.
Patient	Sample ID	Site	DNA sequencing	Multiregion sample	Progressive sample	Total reads	Read length	Sequencing depth	Percentage mapped	Percentage PCR duplicates	Percentage properly paired	Percentage singletons
	P02-Pri	nasopharynx	WES	no	no	141483457	150*2	198.77	0.9991	0.1676	0.9946	0.0005
	P02-Lyn	cervical lymph nodes	WES	no	no	160636815	150*2	220.94	0.9988	0.1572	0.9943	0.0007
	P02-Met	liver	WES	no	no	150019815	150*2	204.29	0.9987	0.1698	0.994	0.0007
P02	P02-Blood	blood	WES	no	no	136182381	150*2	188.92	0.9991	0.1494	0.9952	0.0006
	P03-Lyn	cervical lymph nodes	WES	no	no	152458602	150*2	216.9	0.9992	0.185	0.9942	0.0005
P03	P03-Blood	blood	WES	no	no	156025438	150*2	219.87	0.9993	0.1528	0.9958	0.0004
	P04-Pri	nasopharynx	WES	no	no	153194458	150*2	213.4	0.9979	0.1454	0.9935	0.0007
	P04-Lyn	cervical lymph nodes	WES	no	no	137457870	150*2	191.35	0.9991	0.1699	0.9945	0.0006
P04	P04-Blood	blood	WES	no	no	152657318	150*2	215.54	0.9992	0.1601	0.9954	0.0006
	P05-Pri	nasopharynx	WES	no	no	152583084	150*2	214.4	0.999	0.1594	0.9938	0.0007
	P05-Met	liver	WES	no	no	138640707	150*2	195.94	0.9992	0.1277	0.9946	0.0006
P05	P05-Blood	blood	WES	no	no	152632731	150*2	206.24	0.9991	0.1466	0.994	0.0007
	P07-Pri	nasopharynx	WES	no	no	155133139	150*2	218.58	0.9991	0.1463	0.9954	0.0005
	P07-Met1	lung	WES	no	no	139650517	150*2	196.18	0.9991	0.1462	0.9951	0.0006
	P07-Met3_P	brain	WES	no	yes	174281306	150*2	259.05	0.998	0.2453	0.9883	0.001
P07	P07-Blood	blood	WES	no	no	142523140	150*2	190.52	0.9991	0.1353	0.9949	0.0006
	P08-Pri	nasopharynx	WES	no	no	158853178	150*2	226.68	0.999	0.1649	0.9945	0.0007
P08	P08-Blood	blood	WES	no	no	130611010	150*2	175.2	0.9991	0.1307	0.995	0.0006
	P10-Pri	nasopharynx	WES	no	no	161967049	150*2	229.99	0.9978	0.2955	0.9881	0.0013
	P10-Met	bone	WES	no	no	168935994	150*2	237.2	0.9979	0.2932	0.9881	0.0011
P10	P10-Blood	blood	WES	no	no	158167743	150*2	218.97	0.9983	0.2426	0.9911	0.0008
	P11-Lyn	cervical lymph nodes	WES	no	no	176273120	150*2	261.25	0.999	0.198	0.9922	0.0006
P11	P11-Blood	blood	WES	no	no	172202853	150*2	254.57	0.9985	0.1938	0.9895	0.0006
	P12-Pri	nasopharynx	WES	no	no	195323167	150*2	295.04	0.9987	0.3019	0.9909	0.0007
	P12-Lyn	cervical lymph nodes	WES	no	no	189173943	150*2	280.15	0.9988	0.2294	0.9913	0.0006
	P12-Met	parotid	WES	no	no	186487967	150*2	273.26	0.9988	0.2054	0.9892	0.0006
P12	P12-Blood	blood	WES	no	no	179577337	150*2	265.03	0.9978	0.204	0.9892	0.0007
	P14-Pri1	nasopharynx	WES	yes	no	167008228	150*2	255.86	0.9985	0.299	0.9851	0.0008
	P14-Pri2	nasopharynx	WES	yes	no	149800980	150*2	230.65	0.9985	0.2677	0.9871	0.0008
	P14-Lyn1	cervical lymph nodes	WES	yes	no	157567082	150*2	243.99	0.9985	0.2853	0.9844	0.0008
	P14-Lyn2	cervical lymph nodes	WES	yes	no	176890465	150*2	272.41	0.9985	0.2931	0.986	0.0007
	P14-Lyn4	cervical lymph nodes	WES	yes	no	186739474	150*2	285.91	0.9984	0.3021	0.9832	0.0008
	P14-Met1	inguinal lymph nodes	WES	no	no	193591120	150*2	295.73	0.9981	0.3341	0.9778	0.0011
	P14-Met2	bone	WES	no	no	161652245	150*2	248.45	0.9984	0.2841	0.9888	0.0007
P14	P14-Blood	blood	WES	no	no	168540000	150*2	245.08	0.9991	0.1666	0.9913	0.0007
	P15-Pri1	nasopharynx	WES	yes	no	193230079	150*2	298.35	0.9984	0.3147	0.9878	0.0008
	P15-Pri2	nasopharynx	WES	yes	no	185730279	150*2	285.75	0.9984	0.3026	0.9893	0.0008
	P15-Lyn1	cervical lymph nodes	WES	yes	no	168975550	150*2	258.19	0.9982	0.2819	0.9858	0.0009
	P15-Lyn2	cervical lymph nodes	WES	yes	no	169256088	150*2	257.54	0.9983	0.2275	0.983	0.0011
	P15-Lyn3	cervical lymph nodes	WES	yes	no	154439828	150*2	239.47	0.9982	0.2207	0.9861	0.0012
	P15-Lyn4	cervical lymph nodes	WES	yes	no	145815089	150*2	225.34	0.9986	0.2199	0.9897	0.001
	P15-Met1	axillary lymph nodes	WES	yes	no	133896423	150*2	204.12	0.9984	0.1969	0.9844	0.0011
	P15-Met2	axillary lymph nodes	WES	yes	no	144908118	150*2	224.06	0.9988	0.2017	0.9919	0.0008
	P15-Met3	axillary lymph nodes	WES	yes	no	153871354	150*2	235.25	0.9983	0.2259	0.987	0.0012
	P15-Met4	axillary lymph nodes	WES	yes	no	147391226	150*2	226.85	0.9984	0.2497	0.9863	0.0011
P15	P15-Blood	blood	WES	no	no	158048045	150*2	229.82	0.9991	0.1528	0.9925	0.0007
	P16-Pri1	nasopharynx	WES	yes	no	190307367	150*2	287.4	0.9991	0.3346	0.9925	0.0007
P16	P16-Blood	blood	WES	no	no	210117869	150*2	312.24	0.999	0.2908	0.9935	0.0007
	P20-Pri1	nasopharynx	WES	yes	no	156806330	150*2	221.04	0.9976	0.2826	0.9877	0.0015
	P20-Pri2	nasopharynx	WES	yes	no	159165530	150*2	220.53	0.9982	0.2601	0.9914	0.001
	P20-Lyn1	cervical lymph nodes	WES	yes	no	177257182	150*2	256.99	0.9989	0.1743	0.9905	0.0006
P20	P20-Blood	blood	WES	no	no	195374502	150*2	269.6	0.9977	0.2617	0.9896	0.0011
	P21-Pri1	nasopharynx	WES	yes	no	188535983	150*2	255.85	0.9972	0.2358	0.9893	0.0013
	P21-Pri2	nasopharynx	WES	yes	no	204590828	150*2	281.41	0.9976	0.2795	0.9906	0.0012
	P21-Lyn1	cervical lymph nodes	WES	yes	no	140638801	150*2	196.49	0.9978	0.2628	0.9882	0.0012
P21	P21-Blood	blood	WES	no	no	187984085	150*2	275.6	0.9986	0.2148	0.9879	0.0007
	P22-Pri1	nasopharynx	WES	yes	no	191559940	150*2	286.12	0.9989	0.2281	0.9905	0.0006
	P22-Lyn1	cervical lymph nodes	WES	yes	no	165656131	150*2	247.13	0.9983	0.2149	0.9911	0.001
P22	P22-Blood	blood	WES	no	no	173895064	150*2	258.13	0.9984	0.2404	0.9904	0.001
	P23-Pri1	nasopharynx	WES	yes	no	198233849	150*2	297.12	0.9978	0.2508	0.9898	0.0009
	P23-Pri2	nasopharynx	WES	yes	no	179306012	150*2	262.3	0.9979	0.205	0.9897	0.0008
P23	P23-Blood	blood	WES	no	no	183216706	150*2	276.99	0.9983	0.2659	0.9906	0.0009
	P26-Pri	nasopharynx	WES	no	no	157979038	150*2	212.29	0.9988	0.1502	0.9935	0.0008
P26	P26-Blood	blood	WES	no	no	145044890	150*2	195.39	0.9989	0.1293	0.9947	0.0007
	P28-Pri	nasopharynx	WES	no	no	138211637	150*2	199.85	0.9992	0.1737	0.9956	0.0004
P28	P28-Blood	blood	WES	no	no	138052275	150*2	188.51	0.9989	0.1407	0.9948	0.0007
	P30-Pri	nasopharynx	WES	no	no	136790298	150*2	186.7	0.9988	0.1668	0.9922	0.0007
P30	P30-Blood	blood	WES	no	no	146918212	150*2	206.58	0.9989	0.16	0.9942	0.0008
	P33-Pri	nasopharynx	WES	no	no	141205505	150*2	193.56	0.9987	0.1473	0.9943	0.0008
P33	P33-Blood	blood	WES	no	no	144498796	150*2	199.05	0.9987	0.126	0.9946	0.0006
	P34-Pri	nasopharynx	WES	no	no	199420278	150*2	295.21	0.9988	0.3609	0.9886	0.0009
P34	P34-Blood	blood	WES	no	no	190080457	150*2	287.65	0.9991	0.3109	0.9939	0.0006
P40	P40-Pri	nasopharynx	WGS	no	no	3330898440	150*2	160.8	0.998	0.0685	0.9967	0.0013
	P40-Lyn	cervical lymph nodes	WGS	no	no	1272297373	150*2	61.55	0.993	0.1148	0.9893	0.0037
	P40-Blood	blood	WGS	no	no	922318437	150*2	44.05	0.9921	0.1678	0.9868	0.0053
P42	P42-Pri	nasopharynx	WGS	no	no	3600753822	150*2	173.34	0.9979	0.1	0.9972	0.0007
	P42-Blood	blood	WGS	no	no	748772705	150*2	36.03	0.9982	0.0516	0.9972	0.001
P44	P44-Pri	nasopharynx	WGS	no	no	1906781819	150*2	89.4	0.9902	0.1615	0.985	0.0052
	P44-Blood	blood	WGS	no	no	858818308	150*2	39.4	0.9769	0.0734	0.9552	0.0217
P45	P45-Pri	nasopharynx	WGS	no	no	1810448127	150*2	90.7	0.996	0.0285	0.9943	0.0017
	P45-Blood	blood	WGS	no	no	872423563	150*2	39.89	0.9688	0.1178	0.9395	0.0292
P46	P46-Pri	nasopharynx	WGS	no	no	2160684470	150*2	103.44	0.9979	0.0343	0.9962	0.0018
	P46-Blood	blood	WGS	no	no	816822329	150*2	39.25	0.9974	0.0325	0.9954	0.002
