# Supplementary material for: Neoantigen landscape in metastatic nasopharyngeal carcinoma
Source: Theranostics. 2021 Apr 19;11(13):6427–44. doi: 10.7150/thno.53229 (PMC8120206; doi:10.7150/thno.53229)
Supplement: Supplementary file 3 — Supplementary table S2. [file thnov11p6427s3.xlsx]

## Sheet: RNA_sequencing
Table S2.RNA Sequencing information of samples.
Patient	Sample ID	Site	RNA seq	Multiregion sample	Progressive sample	Sequence length	Total reads	Percent duplicates	Uniq map reads	Uniq map rate	Muti map reads	Muti map count	Median insert size	X1_x_pc	X5_x_pc	X10_x_pc	X30_x_pc	X50_x_pc	Avg_gc
P02	P02-Pri	nasopharynx	yes	no	no	150*2	55746866	65.6102	47340405	0.8492	5655768	0.1015	283	26.9038	8.03356	4.25731	2.38145	1.89145	53.866
	P02-Lyn	cervical lymph nodes	yes	no	no	150*2	52344651	62.8439	45691387	0.8729	4405267	0.0842	296	31.7673	10.8042	5.19175	2.37819	1.84635	52.2029
	P02-Met	liver	yes	no	no	150*2	50045794	65.5955	44928095	0.8977	2987960	0.0597	358	24.0121	6.30071	3.58982	2.22145	1.75716	50.752
P03	P03-Lyn	cervical lymph nodes	yes	no	no	150*2	50515309	63.1507	42351445	0.8384	3257093	0.0645	257	13.3022	5.63239	3.87702	2.21134	1.65576	52.4206
P04	P04-Pri	nasopharynx	yes	no	no	150*2	72704222	66.6352	59083369	0.8127	5690450	0.0783	231	13.2714	5.75735	4.13464	2.61399	2.0805	52.7077
	P04-Lyn	cervical lymph nodes	yes	no	no	150*2	74035880	77.2928	50316373	0.6796	12480841	0.1686	215	10.3158	4.39635	3.11351	1.80497	1.31351	55.6193
P05	P05-Pri	nasopharynx	yes	no	no	150*2	52422367	65.1203	45054089	0.8594	4756947	0.0907	267	39.239	13.073	6.076	2.31126	1.68965	52.5515
	P05-Met	liver	yes	no	no	150*2	56090806	57.2647	49916188	0.8899	3248958	0.0579	307	38.3283	13.6218	6.47357	2.73562	2.13114	50.6361
P07	P07-Pri	nasopharynx	yes	no	no	150*2	60799417	61.4648	52210417	0.8587	3061850	0.0504	290	12.4402	5.84542	4.2287	2.73462	2.20906	52.6492
	P07-Met1	lung	yes	no	no	150*2	52956731	54.7076	48328479	0.9126	2499832	0.0472	314	37.965	13.3662	6.4702	2.82935	2.19753	50.0276
	P07-Met3_P	brain	yes	no	no	150*2	102054996	54	96203588	0.9427	9213322	0.0903	448	14.61	5.69	4.05	2.59	2.08	49.62
P08	P08-Pri	nasopharynx	yes	no	no	150*2	72799035	62.79	60632381	0.8329	3734677	0.0513	268	13.944	6.24406	4.43933	2.82399	2.3082	53.2052
P10	P10-Pri	nasopharynx	yes	no	no	150*2	91900385	64.9041	77998315	0.8487	4019196	0.0437	290	15.7413	6.99049	4.92534	3.0453	2.46944	52.4178
	P10-Met	bone	yes	no	no	150*2	85464937	66.4745	71638543	0.8382	4599978	0.0538	263	13.0082	6.17088	4.48569	2.8199	2.24408	53.3479
P11	P11-Lyn	cervical lymph nodes	yes	no	no	150*2	78322613	65.9444	60943136	0.7781	8275195	0.1057	248	13.9745	6.30547	4.5218	2.73918	2.13132	54.1761
P12	P12-Pri	nasopharynx	yes	no	no	150*2	45282093	80.2737	35139006	0.776	4605993	0.1017	202	5.33252	3.08988	2.27079	1.25319	0.904275	51.593
	P12-Lyn	cervical lymph nodes	yes	no	no	150*2	77252235	68.2574	59239577	0.7668	9925381	0.1285	229	13.481	5.43844	3.93864	2.4863	1.97533	53.7551
	P12-Met	parotid	yes	no	no	150*2	63994246	64.129	54809373	0.8565	3034931	0.0474	259	10.78	5.06863	3.77128	2.47108	1.98307	52.0933
P14	P14-Pri1	nasopharynx	yes	yes	no	150*2	86064904	78.4041	69210353	0.8042	5199776	0.0604	194	13.2047	5.18834	3.60687	2.1912	1.66109	49.7213
	P14-Pri2	nasopharynx	yes	yes	no	150*2	76983075	67.0858	62150858	0.8073	4447506	0.0578	210	12.8786	6.16748	4.45699	2.84116	2.2652	50.9192
	P14-Lyn1	cervical lymph nodes	yes	yes	no	150*2	74247688	76.7617	54766727	0.7376	9082594	0.1223	184	11.1993	4.77684	3.23316	1.74247	1.28364	51.5498
	P14-Lyn2	cervical lymph nodes	yes	yes	no	150*2	84266781	75.9232	64595253	0.7666	8876159	0.1053	208	9.72507	4.04191	2.84149	1.68412	1.31669	54.0943
	P14-Lyn4	cervical lymph nodes	yes	yes	no	150*2	106338002	67.0923	86835498	0.8166	6241934	0.0587	213	18.5725	8.00333	5.55705	3.29157	2.5723	52.5136
	P14-Met1	inguinal lymph nodes	yes	no	no	150*2	101994307	66.0656	81851692	0.8025	7303420	0.0716	235	18.4053	7.9493	5.51193	3.3129	2.64365	53.1278
	P14-Met2	bone	yes	no	no	150*2	99446837	78.9958	69144588	0.6953	17039071	0.1713	248	10.1204	4.27312	3.07782	1.84768	1.42029	56.1087
P15	P15-Pri1	nasopharynx	yes	yes	no	150*2	119235912	82.4472	93221933	0.7818	11039269	0.0926	187	12.0795	5.35831	3.73307	2.15812	1.64235	48.9315
	P15-Pri2	nasopharynx	yes	yes	no	150*2	92836337	70.0961	72616778	0.7822	7663840	0.0826	192	17.3358	7.20959	4.88484	2.78599	2.12084	51.1984
	P15-Lyn1	cervical lymph nodes	yes	yes	no	150*2	131418838	72.3636	102009369	0.7762	12448084	0.0947	202	23.067	10.2356	6.66801	3.51849	2.63477	51.6014
	P15-Lyn2	cervical lymph nodes	yes	yes	no	150*2	140580788	78.8124	108827225	0.7741	13456257	0.0957	200	15.731	6.91508	4.73134	2.68073	2.04803	50.0854
	P15-Lyn3	cervical lymph nodes	yes	yes	no	150*2	89280441	73.4874	64870466	0.7266	13301995	0.149	230	11.5593	5.29906	3.81464	2.32154	1.79668	54.9079
	P15-Lyn4	cervical lymph nodes	yes	yes	no	150*2	95469970	73.0958	71119588	0.7449	13079650	0.137	226	12.4111	5.61278	4.01248	2.46226	1.92998	54.526
	P15-Met1	axillary lymph nodes	yes	yes	no	150*2	137200129	69.4259	111639465	0.8137	9519197	0.0694	250	20.778	9.43289	6.44177	3.78058	3.03169	52.8691
	P15-Met2	axillary lymph nodes	yes	yes	no	150*2	151598561	70.7351	124991055	0.8245	10121375	0.0668	260	20.6369	9.59074	6.5704	3.85413	3.10648	52.4767
	P15-Met3	axillary lymph nodes	yes	yes	no	150*2	116168995	73.5956	92114247	0.7929	10389240	0.0894	258	12.3259	5.66198	4.16976	2.74028	2.23679	53.7502
	P15-Met4	axillary lymph nodes	yes	yes	no	150*2	119521276	76.9426	92053592	0.7702	14134958	0.1183	229	14.2434	6.04388	4.1511	2.42004	1.88388	54.1805
P16	P16-Pri1	nasopharynx	yes	yes	no	150*2	53840734	56.8895	44719157	0.8306	2684547	0.0499	319	32.2894	10.3435	5.29805	2.65966	2.09576	49.922
P20	P20-Pri1	nasopharynx	yes	yes	no	150*2	87137965	70.8899	66028748	0.7577	7988826	0.0917	284	11.0328	5.06973	3.75871	2.43187	1.93539	55.5838
	P20-Pri2	nasopharynx	yes	yes	no	150*2	53845684	77.7711	42135607	0.7825	5520652	0.1025	279	5.20357	2.62402	1.93262	1.15423	0.883613	55.5877
	P20-Lyn1	cervical lymph nodes	yes	yes	no	150*2	85783252	68.6486	67603283	0.7881	8686770	0.1013	268	14.5512	5.94127	4.19878	2.64514	2.13213	53.9004
P21	P21-Pri1	nasopharynx	yes	yes	no	150*2	66031691	68.5551	56237967	0.8517	3306289	0.0501	289	8.94141	4.27533	3.19851	2.02935	1.60455	53.4038
	P21-Pri2	nasopharynx	yes	yes	no	150*2	52347710	75.9642	43795468	0.8366	3815992	0.0729	274	5.4852	2.80005	2.03529	1.2212	0.94863	54.5275
	P21-Lyn1	cervical lymph nodes	yes	yes	no	150*2	48535626	60.3205	41944800	0.8642	2400961	0.0495	282	10.903	5.06529	3.69497	2.35203	1.84296	52.026
P22	P22-Pri1	nasopharynx	yes	yes	no	150*2	53898527	77.7264	42554440	0.7895	5611124	0.1041	254	4.95022	2.52851	1.8607	1.13027	0.881233	55.6759
	P22-Lyn1	cervical lymph nodes	yes	yes	no	150*2	74725414	62.2198	62474193	0.8361	3001974	0.0402	247	14.808	6.73585	4.77889	2.92586	2.33014	52.9573
P23	P23-Pri1	nasopharynx	yes	yes	no	150*2	94979611	65.5672	77829709	0.8194	5576284	0.0587	255	15.8321	7.27369	5.14843	3.21245	2.6046	53.1841
	P23-Pri2	nasopharynx	yes	yes	no	150*2	78383959	62.9701	63675912	0.8124	4177426	0.0533	259	14.3391	6.54711	4.66644	2.94752	2.38492	53.1438
P26	P26-Pri	nasopharynx	yes	no	no	150*2	50186404	81.6252	39792707	0.7929	5054897	0.1007	200	5.2879	2.85142	2.00517	1.10118	0.838157	51.9757
P28	P28-Pri	nasopharynx	yes	no	no	150*2	84497940	64.7339	69465120	0.8221	4594156	0.0544	236	16.7897	7.71118	5.37201	3.18993	2.52812	51.9055
P30	P30-Pri	nasopharynx	yes	no	no	150*2	57720063	61.6619	42717581	0.7401	3098696	0.0537	311	24.214	7.09576	4.00373	2.34289	1.845	50.927
P33	P33-Pri	nasopharynx	yes	no	no	150*2	77259833	63.7277	62715822	0.8118	5372156	0.0695	258	15.3565	6.78987	4.78412	2.98931	2.41178	53.704
P34	P34-Pri	nasopharynx	yes	no	no	150*2	59746685	52.6198	43843055	0.7338	2791806	0.0467	303	40.3982	17.6481	8.98369	2.89017	1.96927	49.6083
P40	P40-Pri	nasopharynx	yes	no	no	150*2	91496322	71.0864	74785970	0.8174	7841609	0.0857	258	11.7489	5.5912	4.13967	2.68967	2.1751	53.2284
	P40-Lyn	cervical lymph nodes	yes	no	no	150*2	80568622	67.9803	64929698	0.8059	6269463	0.0778	213	13.9325	6.41694	4.60988	2.83628	2.22633	52.142
P42	P42-Pri	nasopharynx	yes	no	no	150*2	80568622	67.9803	64929698	0.8059	6269463	0.0778	213	13.9325	6.41694	4.60988	2.83628	2.22633	52.142
P44	P44-Pri	nasopharynx	yes	no	no	150*2	56525089	61.7411	49037385	0.8675	4610575	0.0816	271	36.9734	12.9207	6.38164	2.59321	1.93783	52.9352
P45	P45-Pri	nasopharynx	yes	no	no	150*2	88819126	68.8949	68507010	0.7713	9590310	0.108	249	11.1415	5.33018	4.01704	2.74088	2.26329	54.8347
P46	P46-Pri	nasopharynx	yes	no	no	150*2	78061250	51.7958	67933354	0.8703	5537892	0.0709	304	50.9157	24.3682	14.2504	4.84674	3.137	50.9841
