# Supplementary material for: Neoantigen landscape in metastatic nasopharyngeal carcinoma
Source: Theranostics. 2021 Apr 19;11(13):6427–44. doi: 10.7150/thno.53229 (PMC8120206; doi:10.7150/thno.53229)
Supplement: Supplementary file 4 — Supplementary table S3. [file thnov11p6427s4.xlsx]

## Sheet: Table S2
Table S3. Detailed clinical and subtype information of patients (n = 26).
Patient	Sex	Age	Smoking	T	N	M	Stage	EBV DNA copy number	VCA IgA	EA IgA	Radiation	Chemotherapy	Primary recurrence	Regional lymph nodes recurrence	Distant metastasis	Progression	Death	LRFS	RRFS	DMFS	PFS	OS	Neoantigens load group	Subtype	New subgroup
P02	male	45	0	1	3	1	IVc	1430	160	20	0	1	0	1	0	1	1	4	2	4	2	25	High	III	High_II
P03	male	47	1	4	3	1	IVc	23900	640	160	0	1	1	1	1	1	0	7	7	7	7	39	NA	NA	NA
P04	male	45	0	3	3	1	IVc	4020000	160	160	0	1	0	0	0	0	0	21	21	21	21	21	High	III	High_II
P05	male	39	0	3	2	1	IVc	3730000	160	10	0	1	0	0	1	1	1	2	2	2	2	2	Low	III	Low_II
P07	male	53	1	3	3	1	IVc	1020000	320	80	0	1	0	1	1	1	1	12	6	10	6	12	Low	I	Low_I
P08	male	34	0	3	3	1	IVc	4560000	640	160	1	1	1	0	1	1	0	10	44	10	10	44	Low	III	Low_II
P10	male	31	0	3	3	1	IVc	19600	10	10	0	1	1	1	1	1	0	14	14	2	2	20	High	I	High_I
P11	male	26	1	4	2	1	IVc	26500	640	40	0	1	0	0	0	1	1	17	17	17	17	17	NA	NA	NA
P12	male	39	0	3	1	1	IVc	7250	160	20	1	1	0	0	0	0	0	31	31	31	31	31	High	III	High_II
P14	male	53	0	4	2	1	IVc	73500	NA	NA	0	1	0	0	0	0	0	17	17	17	17	17	High	III	High_II
P15	female	62	0	3	3	1	IVc	106000	1280	320	1	1	0	0	0	0	0	20	20	20	20	20	High	II	High_II
P16	male	46	0	2	3	1	IVc	5200	80	20	0	1	0	1	1	1	0	27	11	12	12	33	Low	III	Low_II
P20	male	43	0	2	2	0	III	20300	40	20	1	1	0	0	0	0	0	23	23	23	23	23	Low	II	Low_II
P21	male	38	1	4	2	0	IVa	25600	40	0	1	1	0	0	1	1	0	12	12	12	12	12	High	II	High_II
P22	male	60	1	4	3	1	IVc	12000	40	0	0	1	0	0	0	0	0	26	26	26	26	26	NA	NA	NA
P23	male	46	0	3	3	1	IVc	183000	160	40	0	1	0	1	1	1	0	21	7	7	7	28	High	II	High_II
P26	male	41	0	4	3	1	IVc	24700	320	80	0	1	0	0	0	1	1	12	12	12	12	12	High	III	High_II
P28	male	71	1	4	1	1	IVc	3970	40	0	1	1	1	0	1	1	1	9	22	12	9	22	Low	I	Low_I
P30	male	45	1	3	3	1	IVc	36500	40	10	1	1	0	0	1	1	1	12	12	7	7	12	High	III	High_II
P33	male	40	1	4	2	0	III	41000	20	0	1	1	0	0	1	1	1	20	20	9	9	20	Low	II	Low_II
P34	male	38	1	4	2	1	IVc	4360	160	20	1	1	0	0	1	1	1	22	22	11	11	22	Low	III	Low_II
P40	male	45	0	3	3	1	IVc	100000	320	40	0	1	1	1	0	1	1	14	14	21	14	21	Low	I	Low_I
P42	female	60	0	2	1	0	II	875	640	80	1	0	0	0	0	0	0	80	80	80	80	80	High	III	High_II
P44	male	57	1	4	2	0	IVa	298000	160	40	1	1	0	0	1	1	1	55	55	27	27	55	Low	III	Low_II
P45	male	67	0	4	2	0	IVa	82900	640	160	1	1	1	0	0	1	1	44	59	59	44	59	Low	II	Low_II
P46	female	30	0	2	3	1	IVc	5790	160	40	0	1	0	0	0	0	0	5	5	5	5	5	Low	II	Low_II
