# Supplementary material for: Neoantigen landscape in metastatic nasopharyngeal carcinoma
Source: Theranostics. 2021 Apr 19;11(13):6427–44. doi: 10.7150/thno.53229 (PMC8120206; doi:10.7150/thno.53229)
Supplement: Supplementary file 5 — Supplementary table S4. [file thnov11p6427s5.xlsx]

## Sheet: Table_S3_neoantigensinfo_rename
Table S4. Characteristics of neoantigens in each sample.
Sample	Neoantigen	Frame_shift	In_frame	Missense	High affinity	Mediate affinity	Low affinity	CNV loss depletion odds ratio	Transcritional depletion odds ratio	CSiN score	Fitness model potential
P02-Pri	1142	6	79	1057	190	339	613	0	3.47959	0.700975	6.32147
P02-Lyn	1820	32	3	1785	278	601	941	0	2.33577	0.999143	3.22741
P02-Met	1298	0	23	1275	201	323	774	1.74847	1.95652	1.01655	3.43529e-07
P03-Lyn	251	69	6	176	25	48	178	0.711111	0.714286	1.09464	0
P04-Pri	349	0	9	340	55	90	204	0.0208333	0.272727	1.43153	5.13107
P04-Lyn	368	5	131	232	114	96	158	0	0	1.85143	0
P05-Pri	173	4	0	169	0	57	116	0	0.166667	12.7869	0
P05-Met	194	3	0	191	10	53	131	0	0.388889	8.44424	0
P07-Pri	38	0	0	38	0	9	29	0	0	0.248532	0
P07-Met1	144	0	7	137	9	39	96	1.36667	0.642857	1.28202	0.036073
P07-Met_P	85	3	0	82	2	25	58	0.03125	0.428571	0.548244	0
P08-Pri	55	3	0	52	6	8	41	0	1.16667	0	0
P10-Pri	446	102	0	344	63	125	258	0.636364	1.22222	1.82624	3.67848e-05
P10-Met	277	49	14	214	62	61	154	0.771429	1.38462	1.66125	4.17146e-05
P11-Lyn	143	15	8	120	18	38	87	0	0	0.334286	0
P12-Pri	401	74	8	319	56	107	238	0	1.05556	1.48019	0
P12-Lyn	250	5	5	240	43	55	152	0	1.25	0.210812	8.99875e-06
P12-Met	244	26	5	213	38	56	150	0	0.3	0.275067	0
P14-Pri1	388	32	0	356	41	79	268	2.94545	1.125	1.0755	3.10606e-19
P14-Pri2	702	21	8	673	91	176	435	1.03495	2.03226	0.830761	4.0206
P14-Lyn1	374	24	0	350	38	114	222	0.0416667	0.666667	0.668307	0
P14-Lyn2	646	21	39	586	70	168	408	0.577957	1.32	0.829126	0
P14-Lyn4	364	24	0	340	31	85	248	0.0434783	2.15385	1.23914	3.10606e-19
P14-Met1	670	136	10	524	53	163	454	1.43112	0.45	0.581188	0.752061
P14-Met2	588	31	0	557	60	174	354	0	0.553191	0.635552	0
P15-Pri1	964	0	0	964	143	332	489	0.0245399	3.08108	1.16112	16.4398
P15-Pri2	482	32	0	450	91	120	271	0	1.28571	1.53284	20.4051
P15-Lyn1	941	0	4	937	177	227	537	0.3257	1.76768	1.0148	3.69834e-06
P15-Lyn2	124	0	15	109	15	35	74	0	0	0.720797	0
P15-Lyn3	170	0	30	140	29	39	102	0	1.13333	0.827263	4.05932
P15-Lyn4	45	6	0	39	1	2	42	0	0	1.18538	0
P15-Met1	480	0	35	445	71	169	240	0	0	1.24538	0
P15-Met2	226	2	0	224	27	62	137	0	0.3	1.1691	0
P15-Met3	378	0	0	378	98	126	154	0	1.61538	1.62223	0
P15-Met4	91	9	0	82	2	13	76	0	1.33333	1.4156	0
P16-Pri1	102	14	34	54	11	24	67	0	0	0.0628571	0
P20-Pri1	96	0	0	96	10	21	65	0	0	0.62135	0
P20-Pri2	120	0	0	120	31	47	42	0	2.66667	1.2648	0
P20-Lyn1	222	19	0	203	24	52	146	0	1.03448	0.38374	0
P21-Pri1	240	2	1	237	34	62	144	0	0.15	0.519205	7.87387e-12
P21-Pri2	266	0	0	266	61	61	144	0	1.23077	0.693981	2.81023e-06
P21-Lyn1	208	0	8	200	38	33	137	0	1.11111	0.544734	7.87387e-12
P22-Pri1	681	98	28	555	76	198	407	0	0.712963	0.764044	171.126
P22-Lyn1	421	63	0	358	57	114	250	0	1.26316	1.13693	185.593
P23-Pri1	426	86	0	340	49	91	286	0	0.769231	1.52165	0.312182
P23-Pri2	393	62	0	331	73	99	221	0.0208333	0.214286	1.12399	7.68289e-09
P26-Pri	839	301	0	538	134	173	532	0.512195	1.25	4.17925	0
P28-Pri	153	0	3	150	35	34	84	0.39	0.576923	0.796514	0.00727647
P30-Pri	254	217	0	37	43	51	160	1.09091	1.75	0.169912	0.839553
P33-Pri	204	33	4	167	10	29	165	0	1.38462	0.608316	0.00128232
P34-Pri	116	10	0	106	27	22	67	0.8	0.28	2.25271	0
P40-Pri	189	47	3	139	42	52	95	0.0526316	0.324074	0.778773	34.1416
P40-Lyn	70	0	3	67	9	16	45	0.125	3.88889	0.707965	0
P42-Pri	498	7	4	487	38	149	311	0.308097	0	0.678904	0
P44-Pri	83	27	0	56	13	23	47	2.33333	0.75	0.779697	0.920771
P45-Pri	242	66	0	176	30	59	153	0	0.666667	0.872556	0
P46-Pri	40	0	0	40	8	17	15	0	1.2	0.143534	0
