# Supplementary material for: Neoantigen landscape in metastatic nasopharyngeal carcinoma
Source: Theranostics. 2021 Apr 19;11(13):6427–44. doi: 10.7150/thno.53229 (PMC8120206; doi:10.7150/thno.53229)
Supplement: Supplementary file 6 — Supplementary table S5. [file thnov11p6427s6.xlsx]

## Sheet: Sheet1
Table S5. Average number of neoantigens derived from per missense or Indel mutations in TCGA.
Cancer	Missense neoantigens	Indel neoantigens
BLCA	1.84	6.69
BRCA	1.21	4.59
CESC	1.67	1.39
CRC	1.25	2.16
GBM	2.22	8.81
HNSC	1.82	9.1
KIRC	1.71	4.81
KIRP	2.3	4.98
LGG	2.32	5.59
LIHC	5.04	6.21
LUAD	2.06	6.68
LUSC	2	2.69
OV	0.71	0.9
PRAD	2.72	6.56
SKCM	1.82	5.89
STAD	2.09	2.53
THCA	3.15	9.67
UCEC	1.49	1.45
