# Supplementary material for: Neoantigen landscape in metastatic nasopharyngeal carcinoma
Source: Theranostics. 2021 Apr 19;11(13):6427–44. doi: 10.7150/thno.53229 (PMC8120206; doi:10.7150/thno.53229)
Supplement: Supplementary file 7 — Supplementary table S6. [file thnov11p6427s7.xlsx]

## Sheet: Table S4_DEG
Table S6. Differentially expressed genes of the Zhang cohort.
Gene	Expression of sutype I(median)	Expression of subtype II(median)	Expression of subtype III(median)	P value(Kruskal–Wallis test)	Adjusted P value	Subtype
ZNF473	4.661	2.969	2.974	1.65957e-13	4.07094e-09	I
MTBP	4.201	2.522	2.47	1.17903e-11	2.89217e-07	I
GINS1	8.41	4.72	6.347	5.50521e-11	1.35043e-06	I
TNPO2	28.471	18.487	18.046	5.26669e-12	1.29192e-07	I
MGC57346	6.106	3.82	3.629	3.92096e-11	9.61813e-07	I
LIN9	4.517	2.525	2.906	9.4624e-11	2.32113e-06	I
FAM64A	8.7	3.105	3.796	3.3859e-11	8.3056e-07	I
PTPRF	115.632	59.33	67.976	8.10009e-11	1.98695e-06	I
CPSF6	18.73	13.822	14.38	4.34776e-11	1.06651e-06	I
TMEM194A	19.257	9.808	11.555	3.88742e-11	9.53585e-07	I
PARS2	3.356	2.099	2.282	6.50083e-11	1.59465e-06	I
AK074476	2.032	1.118	1.213	4.76648e-11	1.16922e-06	I
RFC5	16.787	9.421	9.878	3.70403e-11	9.08599e-07	I
ZNF74	5.234	2.762	3.164	6.00071e-11	1.47197e-06	I
KDM3A	24.922	13.066	12.808	3.0641e-11	7.51624e-07	I
DIS3L2	9.458	6.968	6.624	2.09423e-10	5.13714e-06	I
ZNF558	8.516	5.808	5.94	3.03651e-10	7.44855e-06	I
USP39	30.548	24.489	23.903	1.35734e-10	3.32955e-06	I
RNF43	12.978	5.388	6.029	5.76325e-11	1.41372e-06	I
ZNF543	1.768	1.392	1.28	1.03055e-10	2.52794e-06	I
CIT	5.687	2.725	3.18	3.3736e-10	8.27544e-06	I
PSMC3IP	11.499	5.918	6.94	7.31158e-10	1.79353e-05	I
SS18L1	5.486	3.84	3.918	1.71268e-10	4.2012e-06	I
RPRD1A	18.256	10.804	12.857	1.17878e-09	2.89155e-05	I
PRR5-ARHGAP8	1.346	0.516	0.622	1.23546e-09	3.03058e-05	I
GGCT	66.812	35.278	43.645	1.49954e-09	3.67838e-05	I
CEBPG	21.232	14.174	13.711	2.82277e-10	6.92426e-06	I
HMGXB4	10.622	7.076	6.348	7.85579e-10	1.92702e-05	I
FOXK2	18.374	11.939	13.047	1.04708e-09	2.56848e-05	I
LANCL1	22.295	15.543	15.113	2.12109e-09	5.20304e-05	I
ZNF519	1.171	0.618	0.665	2.38336e-09	5.84637e-05	I
ZNRF3	3.271	1.614	1.785	5.23666e-10	1.28455e-05	I
ZBTB39	5.005	3.202	3.102	2.32835e-10	5.71144e-06	I
MCM8	6.547	4.352	4.235	2.5984e-09	6.37387e-05	I
NAV2	14.58	5.345	5.405	9.10578e-10	2.23365e-05	I
SMARCC2	26.367	20.658	19.797	5.13269e-10	1.25905e-05	I
AFMID	18.899	10.497	12.046	1.61906e-09	3.97156e-05	I
FGD6	9.042	4.622	5.326	1.22836e-09	3.01318e-05	I
COIL	11.24	8.477	8.691	4.00691e-10	9.82896e-06	I
MBTD1	7.118	5.089	4.68	1.9685e-09	4.82874e-05	I
DEPDC4	0.614	0.324	0.325	1.95021e-10	4.78386e-06	I
PNO1	20.698	13.517	13.906	3.47314e-09	8.51962e-05	I
TMEM68	13.471	9.441	8.262	1.39108e-10	3.41232e-06	I
GTF3C3	15.711	10.954	11.66	1.83661e-09	4.50519e-05	I
PGAP1	6.291	2.818	2.668	6.76709e-10	1.65997e-05	I
ZFP112	2.2	1.379	1.246	7.1262e-10	1.74806e-05	I
DCAKD	23.468	13.307	13.962	1.69678e-09	4.1622e-05	I
TPGS2	28.494	20.933	20.647	6.38577e-09	0.000156643	I
ATAD5	2.289	1.507	1.428	5.00555e-09	0.000122786	I
INADL	6.989	5.14	4.565	1.07566e-11	2.63859e-07	I
AP3M2	12.248	7.393	7.276	4.7059e-09	0.000115436	I
NUDCD3	22.575	17.299	17.101	2.50842e-09	6.15316e-05	I
RHOT1	13.024	10.096	10.841	6.9237e-09	0.000169838	I
HGS	35.406	26.529	26.429	1.34024e-08	0.000328761	I
THAP9	1.634	1.214	1.236	3.45879e-09	8.4844e-05	I
ALS2	5.769	4.444	4.11	1.27577e-08	0.000312947	I
KLC2	15.081	8.797	8.868	1.21741e-09	2.9863e-05	I
NT5DC3	1.713	0.817	0.875	1.79545e-08	0.000440424	I
SMARCD1	30.132	22.241	21.324	1.6298e-08	0.000399791	I
BRAP	8.889	6.389	6.671	2.1583e-08	0.000529431	I
TTC9	1.381	6.989	1.369	1.27652e-13	3.13131e-09	II
RAET1E	0.063	1.59	0.061	4.59889e-14	1.12811e-09	II
SERPINB1	20.311	54.563	35.475	1.55397e-14	3.81188e-10	II
MLPH	0.245	3.493	0.405	6.16019e-13	1.5111e-08	II
GPR110	0.691	7.661	0.42	2.72156e-13	6.67599e-09	II
FUT6	0.16	3.783	0.067	8.56305e-14	2.10052e-09	II
SPNS2	1.129	5.839	2.382	4.3447e-14	1.06576e-09	II
CEACAM6	1.624	52.213	1.618	2.86879e-13	7.03714e-09	II
BC030768	0	0.066	0.021	3.96072e-13	9.71564e-09	II
CXCL17	2.723	52.452	2.144	1.8732e-12	4.59496e-08	II
SLPI	29.268	459.531	19.005	9.20881e-13	2.25892e-08	II
STEAP4	0.46	3.334	0.818	5.13157e-13	1.25877e-08	II
CEACAM5	1.014	37.821	0.169	4.07709e-13	1.00011e-08	II
FAM3D	0.622	13.624	0.333	3.43735e-12	8.43183e-08	II
ATP10B	0.204	2.586	0.192	1.23314e-12	3.02488e-08	II
B3GNT7	0.862	3.253	1.039	1.494e-12	3.66478e-08	II
CAPN5	0.704	4.57	0.935	1.57771e-12	3.87013e-08	II
C19orf33	1.603	29.145	1.34	1.79095e-12	4.39321e-08	II
FUT3	0.711	8.376	0.436	3.27073e-13	8.0231e-09	II
SERPINB3	2.928	105.465	1.12	8.05284e-13	1.97536e-08	II
VSIG2	0.125	3.997	0.171	1.39504e-12	3.42202e-08	II
CWH43	0	0.435	0	1.19218e-13	2.92441e-09	II
AQP3	13.088	155.088	14.955	1.4803e-12	3.63119e-08	II
DEGS2	0.535	2.559	0.471	3.37967e-12	8.29032e-08	II
KRT23	0.494	10.484	0.404	5.65766e-12	1.38782e-07	II
LCN2	10.346	239.339	3.485	4.55943e-12	1.11843e-07	II
CCBP2	0.147	0.576	0.137	1.13328e-11	2.77993e-07	II
LYPD2	0.917	54.773	0.227	2.01212e-12	4.93572e-08	II
ALDH1A3	1.152	12.308	1.562	2.42654e-12	5.9523e-08	II
CHL1	0.15	1.945	0.208	1.63789e-11	4.01775e-07	II
RRAD	1.109	13.257	1.222	5.25995e-12	1.29026e-07	II
UPK1B	1.293	26.913	0.255	1.06238e-11	2.60602e-07	II
SLC51B	0.017	0.172	0	7.29187e-12	1.7887e-07	II
TMEM45B	0.38	5.91	0.213	6.10684e-12	1.49801e-07	II
S100P	6.295	125.934	4.875	4.31139e-12	1.05758e-07	II
TMEM61	0.018	0.334	0	5.28596e-12	1.29665e-07	II
KLHDC7A	0.047	0.686	0.046	1.40265e-11	3.4407e-07	II
PTK6	0.548	2.994	0.473	3.08987e-11	7.57945e-07	II
CRYM	0.315	2.799	0.087	3.48447e-12	8.54741e-08	II
SLC6A14	0.673	8.435	0.378	1.0134e-11	2.48588e-07	II
GPRC5A	0.51	6.369	0.319	4.45066e-11	1.09175e-06	II
LIPH	0.351	3.044	0.174	1.56012e-11	3.82697e-07	II
SERPINB11	0.106	6.713	0.023	1.13937e-11	2.79487e-07	II
PSCA	0.617	17.884	0.535	1.33953e-11	3.28587e-07	II
IYD	0.003	0.102	0	3.65647e-12	8.96933e-08	II
ATP12A	0.21	7.727	0.079	3.564e-11	8.74248e-07	II
ABCC6P2	0.023	0.377	0	3.59286e-11	8.81328e-07	II
SMIM5	0.568	2.316	0.472	2.00696e-11	4.92308e-07	II
FUT2	2.502	9.49	2.129	2.83686e-11	6.95883e-07	II
TRNP1	0.429	4.33	0.486	3.5372e-11	8.67676e-07	II
PTPRH	0.094	1.403	0.08	3.3376e-11	8.18714e-07	II
AX747517	0.019	0.266	0	9.26986e-12	2.2739e-07	II
B3GNT6	0.019	1.78	0.022	1.9491e-11	4.78114e-07	II
EYA4	0.034	0.492	0.027	4.54581e-11	1.11509e-06	II
RNF183	0.056	0.437	0.053	5.45238e-11	1.33747e-06	II
SERPINB4	0.564	16.659	0.264	7.72631e-11	1.89526e-06	II
ENKUR	0.104	1.387	0.065	6.23049e-12	1.52834e-07	II
UBXN10	0.113	2.573	0.166	7.86652e-11	1.92966e-06	II
NCCRP1	0.939	7.563	1.137	1.5477e-10	3.7965e-06	II
GNE	2.89	7.004	3.388	1.23589e-10	3.03163e-06	II
NQO1	2.306	9.386	2.766	5.78188e-11	1.41829e-06	II
VNN3	0.22	1.363	0.191	1.96276e-10	4.81466e-06	II
FAM83A	0.224	5.511	0.137	5.05638e-11	1.24033e-06	II
CDH26	0.399	4.258	0.353	1.45026e-10	3.55748e-06	II
C7orf57	0.044	1.105	0.034	2.13036e-11	5.22577e-07	II
MUC4	0.825	9.877	0.661	3.34721e-10	8.21071e-06	II
CCNA1	0.095	0.66	0.127	4.3335e-11	1.06301e-06	II
ANKRD35	0.417	2.244	0.706	4.61593e-11	1.13229e-06	II
CST6	0.479	3.028	0.418	1.09432e-10	2.68436e-06	II
TMC5	0.299	8.192	0.15	8.62585e-11	2.11592e-06	II
BCAS1	0.633	5.294	0.425	8.14898e-11	1.99894e-06	II
ALOX15	0.132	7.641	0.168	4.27787e-10	1.04936e-05	II
EPS8L1	2.379	12.386	2.213	1.97439e-10	4.84317e-06	II
MTNR1A	0.016	0.166	0	5.54535e-11	1.36027e-06	II
CYP2B7P1	0.105	1.513	0.092	1.10445e-10	2.70922e-06	II
KNCN	0	0.031	0	6.29903e-12	1.54515e-07	II
RAET1G	0.117	0.953	0.076	1.00784e-10	2.47223e-06	II
SGMS2	0.586	2.529	0.988	4.88499e-10	1.19829e-05	II
KRT7	5.926	25.357	4.734	2.6969e-10	6.61549e-06	II
C1orf116	1.002	4.924	0.398	2.21874e-11	5.44257e-07	II
SYTL5	0.099	1.159	0.043	6.23022e-11	1.52827e-06	II
SMIM6	0.085	1.092	0.069	2.74145e-10	6.72476e-06	II
ZNF474	0.079	0.669	0.068	4.93354e-10	1.2102e-05	II
GRM5	0	0.054	0	2.1251e-10	5.21287e-06	II
KPNA7	0.029	0.201	0.013	2.72422e-11	6.68251e-07	II
SLC51A	0.488	2.466	0.485	7.92059e-10	1.94292e-05	II
TCN1	0.208	7.367	0.109	4.52164e-10	1.10916e-05	II
KRT4	0.475	43.421	0.618	4.70295e-10	1.15363e-05	II
KCNJ16	0.012	0.136	0.017	6.30212e-10	1.54591e-05	II
AQP5	0.142	5.952	0.077	8.25686e-10	2.02541e-05	II
RSPH9	0.115	3.159	0.123	6.08401e-10	1.49241e-05	II
PADI1	0.083	1.689	0.029	1.46638e-10	3.59703e-06	II
WFDC2	52.599	293.428	29.818	7.95667e-10	1.95177e-05	II
AKR1C3	2.933	12.059	2.65	3.56337e-10	8.74095e-06	II
MALL	2.351	9.691	2.727	6.38228e-10	1.56557e-05	II
AX747544	0.068	0.213	0.051	3.65339e-10	8.96177e-06	II
PRSS22	2.788	13.341	1.522	1.44327e-10	3.54035e-06	II
ABCB11	0.008	0.07	0.011	1.31786e-09	3.23272e-05	II
SLC15A2	1.105	4.453	1.097	2.71789e-09	6.66698e-05	II
FAM83A-AS1	0	0.216	0	1.68698e-10	4.13817e-06	II
ABHD12B	0.014	0.399	0.015	6.24469e-10	1.53182e-05	II
ALDH3A1	5.836	34.201	6.294	2.80702e-09	6.88563e-05	II
C3orf67	0.248	0.88	0.207	1.36861e-10	3.3572e-06	II
ACSBG1	0.08	0.252	0.101	9.23179e-10	2.26456e-05	II
ST6GALNAC1	1.601	9.142	0.761	7.31718e-10	1.7949e-05	II
MAP6	0.176	1.559	0.2	1.35528e-09	3.32451e-05	II
ANKRD18B	0.005	0.042	0	5.14341e-11	1.26168e-06	II
ARMC4	0.043	1.11	0.039	6.94847e-10	1.70446e-05	II
CYP2A13	0	0.126	0	5.68653e-11	1.3949e-06	II
UGT1A8	0	0.064	0	6.55338e-11	1.60754e-06	II
TPPP3	4.45	43.326	4.737	2.11037e-09	5.17675e-05	II
FER1L6	0.017	0.48	0.015	4.36509e-10	1.07076e-05	II
TMEM184A	0.194	2.235	0.098	2.06118e-10	5.05608e-06	II
LOXL4	0.498	3.988	0.494	2.65824e-09	6.52067e-05	II
USP2	0.084	0.55	0.086	1.63777e-09	4.01745e-05	II
CHP2	0.052	0.508	0.012	1.20852e-11	2.96449e-07	II
ANXA1	87.192	275.575	123.952	4.09137e-09	0.000100361	II
ATG9B	0.219	0.855	0.233	1.42659e-09	3.49943e-05	II
TUBA4B	0.028	2.52	0.027	2.29467e-09	5.62883e-05	II
TGM3	0.042	0.697	0.019	3.40209e-10	8.34533e-06	II
IQCA1	0.243	0.898	0.199	3.88188e-09	9.52224e-05	II
DRC1	0.052	2.747	0.05	4.01404e-09	9.84644e-05	II
C10orf107	0.104	1.865	0.118	4.46491e-09	0.000109524	II
KIAA1161	0.382	1.329	0.415	1.05917e-09	2.59814e-05	II
CAST	36.353	59.375	36.22	8.58962e-09	0.000210703	II
LGALS9B	0.43	2.477	0.346	3.71318e-09	9.10844e-05	II
TTC29	0.012	1.092	0.013	2.68564e-09	6.58787e-05	II
CCDC64B	2.507	8.524	1.412	3.9103e-10	9.59197e-06	II
ABLIM1	11.616	21.519	9.419	4.5532e-09	0.00011169	II
TRIM7	0.566	3.494	0.573	2.00399e-09	4.91579e-05	II
SPATA4	0.018	0.478	0.014	7.37658e-10	1.80947e-05	II
ITIH6	0.003	0.025	0	1.59477e-09	3.91198e-05	II
KIAA1359	1.948	13.586	1.857	7.85796e-09	0.000192756	II
EFHB	0.054	1.158	0.044	6.06194e-09	0.000148699	II
ANXA9	0.384	1.142	0.332	1.11035e-09	2.72368e-05	II
SLC44A4	1.021	20.824	0.59	8.46993e-09	0.000207767	II
ATP6V0A4	0.187	1.605	0.046	2.8386e-12	6.96308e-08	II
RNF39	0.577	1.617	0.472	5.48655e-09	0.000134585	II
LOC440335	0.648	7.207	0.329	5.57701e-09	0.000136804	II
ALS2CR12	0.098	0.394	0.073	2.68847e-09	6.59482e-05	II
C10orf67	0.007	0.078	0.007	3.75414e-09	9.2089e-05	II
MAP3K19	0.026	1.161	0.021	7.51168e-09	0.000184262	II
NXF2	0	0.086	0	3.92322e-10	9.62367e-06	II
SCEL	0.207	4.105	0.039	1.01974e-09	2.50142e-05	II
EPPIN	0.011	0.236	0.009	5.91803e-09	0.000145169	II
LDLRAD1	0.165	3.531	0.048	3.18854e-10	7.82149e-06	II
CHST6	0.223	1.455	0.176	6.46477e-09	0.000158581	II
LYNX1	1.002	9.848	0.512	4.49997e-09	0.000110384	II
CAPSL	0.091	5.621	0.064	3.35368e-09	8.22658e-05	II
COBL	0.248	1.429	0.113	1.53445e-09	3.76401e-05	II
GRIN3B	0.076	0.514	0.052	2.28603e-09	5.60763e-05	II
TSPAN1	6.463	104.569	4.129	5.98277e-09	0.000146757	II
SRD5A2	0.014	0.572	0.01	3.05623e-09	7.49692e-05	II
GDA	0.073	0.78	0.028	2.79132e-09	6.84711e-05	II
DEFB1	2.009	15.203	1.978	1.51713e-08	0.000372151	II
C9orf24	0.13	11.8	0.127	7.72977e-09	0.000189611	II
ATP2C2	0.819	2.964	0.514	2.33101e-08	0.000571797	II
MPP7	1.272	3.618	1.134	1.32748e-08	0.00032563	II
HIST2H2BE	1.761	4.305	1.713	1.30949e-08	0.000321219	II
GCNT3	1.246	5.589	1.321	1.95093e-08	0.000478563	II
DNAI1	0.035	2.127	0.023	7.57253e-09	0.000185754	II
RSPH10B2	0.049	0.167	0.028	8.23842e-10	2.02088e-05	II
SPDEF	0.221	4.244	0.081	9.58936e-09	0.000235227	II
ATP13A4	0.244	1.442	0.102	3.0054e-10	7.37225e-06	II
CYP2F1	0.105	3.788	0.034	8.55872e-09	0.000209945	II
PIFO	0.244	6.897	0.157	1.42487e-08	0.00034952	II
C4orf22	0.022	0.647	0	1.58937e-08	0.000389873	II
CCDC19	0.727	5.021	0.526	1.17856e-09	2.89101e-05	II
PI3	8.169	76.364	4.921	1.9895e-08	0.000488024	II
ROPN1L	0.258	7.172	0.222	2.51955e-08	0.000618045	II
MUC21	0.007	0.376	0.006	1.80192e-08	0.000442011	II
AKR1B10	0.589	5.996	0.346	4.7689e-08	0.00116981	II
FOXJ1	0.296	9.738	0.18	1.54496e-08	0.00037898	II
SCNN1A	1.845	12.665	0.904	2.5937e-08	0.000636234	II
RIIAD1	0.04	1.131	0	6.78338e-09	0.000166396	II
ZMYND10	0.5	6.737	0.336	3.82136e-08	0.00093738	II
SDR16C5	1.014	4.531	1.306	9.50745e-08	0.00233218	II
PIH1D3	0.019	0.746	0	1.90897e-09	4.6827e-05	II
CCDC151	0.128	0.79	0.113	6.29677e-08	0.0015446	II
DUOXA1	0.555	3.606	0.186	5.13389e-09	0.000125934	II
C15orf62	0.646	1.159	0.539	5.34552e-09	0.000131126	II
TEKT4	0.041	0.629	0.012	3.62572e-09	8.89389e-05	II
WDR38	0.082	5.222	0.04	7.06779e-09	0.000173373	II
BPIFB1	2.055	172.896	1.342	9.92557e-08	0.00243474	II
DYDC1	0.005	0.444	0	8.79873e-09	0.000215833	II
SYT5	0.072	0.57	0.029	6.48392e-09	0.000159051	II
KRT12	0	0.015	0	5.35429e-09	0.000131341	II
C6orf118	0.06	1.089	0.02	9.49792e-09	0.000232984	II
LOC442028	0	0.018	0	5.28298e-09	0.000129592	II
MSMB	7.422	120.24	1.52	5.72627e-08	0.00140465	II
USH1C	0.008	0.252	0	1.4147e-08	0.000347025	II
DNAH12	0.159	1.481	0.075	4.19754e-09	0.000102966	II
STOML3	0.124	1.692	0.074	1.02054e-08	0.000250338	II
TACSTD2	47.314	128.054	25.997	5.55992e-08	0.00136385	II
CHDC2	0.008	0.124	0	1.31698e-08	0.000323055	II
DUOXA2	0.687	8.722	0.288	4.30819e-08	0.0010568	II
FAM47E	0.319	1.562	0.185	2.58679e-08	0.000634538	II
C16orf71	0.165	0.649	0.112	7.29772e-09	0.000179013	II
DNAH2	0.061	0.627	0.021	6.9667e-09	0.000170893	II
CXorf22	0.015	0.21	0.006	1.1054e-08	0.000271156	II
PLA2G10	0.097	0.616	0.043	9.89151e-09	0.000242639	II
CXorf30	0.021	0.226	0.005	1.60364e-08	0.000393373	II
ARHGEF26-AS1	0.018	0.085	0	6.61018e-09	0.000162148	II
DNAH3	0.212	1.66	0.069	1.28536e-09	3.15298e-05	II
LRRC46	0.715	4.258	0.504	9.99073e-09	0.000245073	II
DENND2C	0.28	0.931	0.165	1.69391e-08	0.000415517	II
CD164L2	0.259	1.645	0.173	7.36402e-08	0.0018064	II
DUOX2	1.488	9.892	0.397	1.42212e-08	0.000348847	II
SLC5A1	0.073	0.6	0.034	9.28367e-09	0.000227728	II
MUC5AC	0.262	9.923	0.103	7.35184e-08	0.00180341	II
TMPRSS11D	0.734	4.86	0.118	6.1697e-09	0.000151343	II
CCDC176	1.282	2.453	0.93	1.76111e-08	0.000432	II
ELF5	0.093	0.729	0.023	1.66967e-08	0.00040957	II
NWD1	0.186	0.982	0.093	2.73708e-08	0.000671406	II
SYBU	0.56	2.838	0.385	1.82565e-07	0.00447832	II
IQCD	0.552	1.971	0.44	1.20049e-07	0.0029448	II
TGM1	1.072	3.802	0.738	1.84023e-08	0.000451409	II
RSPH1	1.442	10.487	0.983	2.20017e-07	0.00539703	II
SPATA18	1.661	5.059	1.079	1.46624e-07	0.00359668	II
DNAAF3	0.525	2.063	0.229	8.76739e-09	0.000215064	II
AGR2	16.35	102.439	6.707	1.94247e-07	0.00476489	II
AK125128	0	0.002	0	1.32168e-09	3.24207e-05	II
SERPINB7	1.065	4.104	0.348	1.53515e-07	0.00376572	II
PACRG	0.185	1.384	0.068	3.77388e-08	0.000925733	II
ARHGEF37	1.366	3.204	1	2.08536e-07	0.00511538	II
MFSD4	0.835	2.502	0.508	3.92329e-08	0.000962382	II
CTSZ	119.186	170.189	307.709	1.91038e-12	4.68616e-08	III
CTSA	40.178	48.223	63.744	1.9846e-10	4.86823e-06	III
FTL	1104.53	1386.9	2380.15	6.9947e-10	1.7158e-05	III
RENBP	5.564	7.626	12.403	2.44557e-09	5.99898e-05	III
FCER1G	56.891	67.814	161.19	1.28995e-08	0.000316425	III
OSCAR	1.697	1.846	6.457	4.16666e-08	0.00102208	III
C1QA	91.478	140.8	368.594	4.68233e-09	0.000114858	III
NR1H3	10.204	12.962	28.055	1.80296e-08	0.000442266	III
TYROBP	71.873	90.981	185.19	1.69965e-08	0.000416925	III
C1QB	91.9	136.596	362.74	2.14442e-08	0.000526026	III
APOC1	57.217	74.492	236.522	2.41112e-08	0.000591448	III
SLC29A3	5.017	5.212	8.571	8.66142e-08	0.00212465	III
FABP3	1.216	1.472	3.315	1.77868e-07	0.00436311	III
NKG7	40.225	41.614	111.15	1.7151e-07	0.00420714	III
APOE	161.084	248.531	640.294	5.51109e-08	0.00135187	III
CCL4	22.758	23.274	54.745	1.16716e-06	0.0286306	III
SEMA4A	13.695	15.236	25.456	4.87416e-07	0.0119563	III
